# Supplementary material for: Subinhibitory antibiotic concentrations promote the excision of a genomic island carried by the globally spread carbapenem-resistant Klebsiella pneumoniae sequence type 258
Source: Microb Genom. 2023 Dec 11;9(12):001138. doi: 10.1099/mgen.0.001138 (PMC10763509; doi:10.1099/mgen.0.001138)
Supplement: Supplementary material 2 [file mgen-9-1138-s002.xlsx]

## Sheet: Table_S1
	Conservation of the ICEKp258.2 genes among the EARL GIs
	Gene locus tags on the ICEKp258.2 GI harbored by Klebsiella pneumoniae ST258 strain NJST258_2
			Type-III R-M
	Integrase	SpnT	Methylase	Endonuclease	Type-IV pili related		TraD				Relaxase				Tcp							H-NS					RDF
Bacteria harboring an EARL GI	KPNJ2_01927	KPNJ2_01926	KPNJ2_01924	KPNJ2_01923	KPNJ2_01922	KPNJ2_01921	KPNJ2_01920	KPNJ2_01919	KPNJ2_01918	KPNJ2_01916	KPNJ2_01915	KPNJ2_01914	KPNJ2_01913	KPNJ2_01911	KPNJ2_01910	KPNJ2_01909	KPNJ2_01908	KPNJ2_01907	KPNJ2_01906	KPNJ2_01902	KPNJ2_01901	KPNJ2_01900	KPNJ2_01899	KPNJ2_01898	KPNJ2_01897	KPNJ2_01896	KPNJ2_01895	KPNJ2_01894
Cfr-18-1	1	1			1	1	1	1	1	1	1					1	1		1				1	1	1	1	1	1
Eco-S1	1	1	1	1	1	1	1	1	1		1												1	1	1	1	1	1
Eco-MEM	1	1	1	1	1	1	1	1	1		1												1	1	1	1	1	1
Eco-M8	1				1	1	1				1					1	1		1	1	1	1					1	1
Eco-GE3	1				1	1	1				1					1	1		1	1	1	1					1	1
Eco-ED1a	1	1	1	1	1	1	1	1	1		1					1	1	1			1	1	1	1	1	1	1	1
Eco_Ecol_517	1				1	1	1				1								1	1	1	1				1	1	1
EcoD7	1				1	1	1				1					1	1		1		1	1					1	1
Cne-FDAARGOS-392	1				1		1				1					1	1		1			1		1			1	1
Kox-AR_0147	1	1	1	1	1	1	1									1	1		1					1	1	1	1	1
Kmi-M1	1						1				1					1	1		1	1	1	1		1		1	1	1
Kin-CAV1151	1	1	1	1	1		1	1	1		1					1	1	1	1		1	1	1	1	1	1	1	1
Esp-FY07	1	1	1	1	1		1	1	1	1	1	1	1			1	1	1	1		1	1	1	1	1	1	1	1
Eco-YD786	1				1	1	1				1						1		1	1	1	1				1	1	1
Eco-SF88	1		1	1	1	1	1	1	1		1					1					1	1	1	1		1	1	1
Kpn-AR_0148	1	1	1	1	1	1	1	1	1		1					1	1	1			1	1	1	1	1	1	1	1
Kpn1084	1	1	1	1	1	1	1	1	1		1	1	1	1	1	1	1	1	1		1	1	1	1	1	1	1	1
Pca-SCC1	1						1																				1	1
Pca-BC1	1				1	1	1				1						1		1	1	1	1		1		1	1	1
Eco-0127H6	1				1	1	1				1						1		1	1		1					1	1
Pat-SCRI1043.1	1				1	1	1				1					1	1		1	1	1	1		1			1	1
Pat-21A	1				1	1	1				1						1		1	1	1	1		1			1	1
Plu-TTO1	1						1				1					1								1	1	1	1	1
Ror-Yangling I2	1	1	1	1		1	1	1	1		1					1	1	1	1		1	1	1	1	1	1	1
Pwa-WPP163.2	1				1	1	1				1					1	1		1	1	1			1			1	1
Pwa-WPP163.1	1																										1
Pwa-CFBP3304	1				1	1	1				1					1	1					1		1			1	1
Eco-2265	1		1	1		1	1	1	1		1					1	1	1			1	1	1	1	1	1	1	1
Psp-SCC3193	1						1																				1	1
Ppa-RNS08-42-1A.2	1						1																				1	1
Ppa-RNS08-42-1A.1	1				1		1				1						1		1	1	1	1		1	1		1	1
Sen-Inverness	1				1	1	1				1					1	1		1	1	1						1	1
Sen-Gallinarum	1				1	1	1				1					1	1		1	1	1	1					1	1
Sen-Enteritidis-P125109	1				1	1	1				1					1	1		1	1	1	1					1	1
Sen-Dublin-CT	1				1	1	1				1					1	1		1	1	1	1					1	1
Sen-Borreze	1				1	1	1				1					1	1		1	1	1						1	1
Sen-Anatum-USDA	1		1	1	1	1	1	1	1		1					1	1	1			1	1	1	1	1	1	1	1
Sen-Agona	1				1	1	1				1					1	1		1	1	1						1	1
Sen-Typhi-PM016-13	1	1	1	1		1	1	1	1		1					1	1	1	1		1	1	1	1	1		1	1
Sen-Typhi-M223	1	1	1		1	1	1	1	1		1	1	1			1	1	1	1			1	1	1	1	1	1	1
Sen-Typhi-ERL024120	1	1	1	1		1	1	1	1		1	1	1			1	1	1	1
Sen-Sloterdijk	1				1	1	1				1					1	1		1		1	1					1	1
Sen-Quebec	1				1	1	1				1					1	1		1	1	1	1					1	1
Sen-Pullorum	1				1	1	1				1					1	1		1	1	1						1	1
Eco-ABWA45	1	1	1	1		1	1	1	1		1					1	1	1	1	1			1	1	1	1	1	1
Sen-Nitra	1				1	1	1				1					1	1		1	1	1	1					1	1
Yro-YRA	1		1	1	1	1	1	1	1		1					1	1		1			1			1		1	1
Yin-Y228	1						1				1					1	1		1	1	1	1		1			1	1
Sma-UMH3	1						1				1					1	1		1	1	1	1		1			1	1
Sma-SM39	1	1	1	1	1	1	1		1		1					1	1	1			1	1	1	1	1	1	1	1
Sma-CAV1492	1	1	1	1	1	1	1	1	1	1						1	1	1	1		1	1	1	1	1	1	1	1
Sen-Typhi-Ty2	1	1		1	1		1	1	1														1	1	1	1	1	1
Eco-CI5	1				1	1	1				1					1	1			1	1	1					1	1
Sen-Typhi-P-stx-12	1	1	1	1	1		1	1	1		1												1	1	1	1	1	1
Pat-SCRI1043.2	1						1				1					1	1		1	1		1		1			1	1
	KPNJ2_01927	KPNJ2_01926	KPNJ2_01924	KPNJ2_01923	KPNJ2_01922	KPNJ2_01921	KPNJ2_01920	KPNJ2_01919	KPNJ2_01918	KPNJ2_01916	KPNJ2_01915	KPNJ2_01914	KPNJ2_01913	KPNJ2_01911	KPNJ2_01910	KPNJ2_01909	KPNJ2_01908	KPNJ2_01907	KPNJ2_01906	KPNJ2_01902	KPNJ2_01901	KPNJ2_01900	KPNJ2_01899	KPNJ2_01898	KPNJ2_01897	KPNJ2_01896	KPNJ2_01895	KPNJ2_01894
EARL GIs with presence of the gene	55	18	20	20	41	40	54	20	21	3	48	4	4	1	1	41	44	14	38	25	36	37	19	32	22	24	54	52
% Conservation among the EARL GIs	100	32.7273	36.3636	36.3636	74.5455	72.7273	98.1818	36.3636	38.1818	5.45455	87.2727	7.27273	7.27273	1.81818	1.81818	74.5455	80	25.4545	69.0909	45.4545	65.4545	67.2727	34.5455	58.1818	40	43.6364	98.1818	94.5455
PRESENCE
ABSENCE
DISRUPTED GENE

## Sheet: Table_S2
	Genomes Harboring GIs with >70% of BLASTn alignment coverage with ICEKp258.2
						Location
N°	Strain	Accession	ST (PubMLST)	Coverage	Identity	att (tRNA)	att (DRS)	Length	Comments	tRNA
1	Klebsiella pneumoniae 30684/NJST258_2	CP006918.1	258	100	100	1904524	1876030	28495	Alleles: 3 3 1 1 1 1 79; All ICEKp258.2 were integrated in asn1D	D
2	Klebsiella pneumoniae strain MNCRE53	CP018437.1	258	100	99.99	3547103	3575597	-28493		D
3	Klebsiella pneumoniae strain MNCRE78	CP018428.1	258	100	99.99	3510459	3538953	-28493		D
4	Klebsiella pneumoniae strain MNCRE69	CP018427.1	258	100	99.99	3509378	3537872	-28493		D
5	Klebsiella pneumoniae strain R1761	CP039974.1	3795	100	99.99	1841518	1813024	28495	Alleles: 3 3 1 1 1 222 79	D
6	Klebsiella pneumoniae strain R1701	CP039968.1	3795	100	99.99	1849219	1820725	28495		D
7	Klebsiella pneumoniae strain BWHC1	CP020498.1	258	100	99.99	1820872	1792378	28495		D
8	Klebsiella pneumoniae strain AR_362	CP030341.1	258	100	99.99	2192978	2164484	28495		D
9	Klebsiella pneumoniae strain AR438	CP029099.1	512	100	99.99	1903243	1874749	28495	Alleles: 54 3 1 1 1 1 79	D
10	Klebsiella pneumoniae strain AR_0361	CP027160.1	258	100	99.99	2426688	2455182	-28493		D
11	Klebsiella pneumoniae strain AR_0125	CP021859.1	258	100	99.99	1199956	1228450	-28493		D
12	Klebsiella pneumoniae strain AR_0120	CP021833.1	258	100	99.99	2255260	2283754	-28493		D
13	Klebsiella pneumoniae strain AR_0113	CP021751.1	258	100	99.99	3415449	3443943	-28493		D
14	Klebsiella pneumoniae strain AR_0112	CP021549.1	258	100	99.99	3092153	3120647	-28493		D
15	Klebsiella pneumoniae strain BK13043	CP020837.1	258	100	99.99	3775528	3804022	-28493		D
16	Klebsiella pneumoniae strain AR_0115	CP020071.1	258	100	99.99	4763561	4792055	-28493		D
17	Klebsiella pneumoniae subsp. pneumoniae strain KPN_KPC_HUG_07	CP019772.1	512	100	99.99	5117310	5145804	-28493		D
18	Klebsiella pneumoniae isolate blood sample 2	CP015822.1	512	100	99.99	1656929	1685423	-28493		D
19	Klebsiella pneumoniae strain KPNIH36	CP014647.1	258	100	99.99	3469520	3498014	-28493		D
20	Klebsiella pneumoniae DMC1097	CP011976.1	258	100	99.99	1873348	1844854	28495		D
21	Klebsiella pneumoniae strain 34618	CP010392.1	258	100	99.99	1818151	1789657	28495		D
22	Klebsiella pneumoniae subsp. pneumoniae KPNIH1	CP008827.1	258	100	99.99	3466980	3495474	-28493		D
23	Klebsiella pneumoniae subsp. pneumoniae KPNIH24	CP008797.1	258	100	99.99	2354311	2325817	28495		D
24	Klebsiella pneumoniae subsp. pneumoniae KPNIH10	CP007727.1	258	100	99.99	3468183	3496677	-28493		D
25	Klebsiella pneumoniae strain 45706	CP068610.1	258	100	99.99	1859260	1830766	28495		D
26	Klebsiella pneumoniae strain NU-CRE193	CP061396.1	258	100	99.99	1902443	1873949	28495		D
27	Klebsiella pneumoniae strain NU-CRE213	CP061385.1	512	100	99.99	4012063	4040557	-28493		D
28	Klebsiella pneumoniae strain CFSAN054110	CP028180.1	512	100	99.99	2013486	1984992	28495		D
29	Klebsiella pneumoniae strain AR_0363	CP027146.1	258	100	99.99	4080698	4052204	28495		D
30	Klebsiella pneumoniae strain AR_0129	CP021718.1	258	100	99.99	2165518	2194012	-28493		D
31	Klebsiella pneumoniae strain AR_0047	CP021539.1	258	100	99.99	3950601	3979095	-28493		D
32	Klebsiella pneumoniae strain AR_0098	CP020108.1	258	100	99.99	4621854	4593360	28495		D
33	Klebsiella pneumoniae strain CAV1453	CP018356.1	258	100	99.99	2667611	2696105	-28493		D
34	Klebsiella pneumoniae isolate 207M1D0-sc-2013-04-03T11:21:06Z-1606409	LT216436.1	258	100	99.99	4078167	4049673	28495		D
35	Klebsiella pneumoniae UHKPC33	CP011989.1	258	100	99.99	1820146	1791652	28495		D
36	Klebsiella pneumoniae UHKPC07	CP011985.1	258	100	99.99	1821369	1792875	28495		D
37	Klebsiella pneumoniae 500_1420	CP011980.1	258	100	99.99	1799817	1771323	28495		D
38	Klebsiella pneumoniae subsp. pneumoniae strain KPNIH30	CP009872.1	258	100	99.99	3457113	3485607	-28493		D
39	Klebsiella pneumoniae subsp. pneumoniae strain KPNIH33	CP009771.1	258	100	99.99	3627474	3655968	-28493		D
40	Klebsiella pneumoniae strain 42362	CP068614.1	258	100	99.99	1862419	1833925	28495		D
41	Klebsiella pneumoniae strain 59493	CP068602.1	258	100	99.99	1825784	1797290	28495		D
42	Klebsiella pneumoniae subsp. pneumoniae strain LC-1825/18	CP058325.1	512	100	99.99	3425051	3453545	-28493		D
43	Klebsiella pneumoniae subsp. pneumoniae strain KP-8788	CP037928.1	258	100	99.98	1907013	1878519	28495		D
44	Klebsiella pneumoniae subsp. pneumoniae strain AUSMDU00008079	CP022691.2	258	100	99.98	1861758	1833264	28495		D
45	Klebsiella pneumoniae strain 2_GR_12	CP027053.1	258	100	99.98	481913	453419	28495		D
46	Klebsiella pneumoniae strain AUSMDU00008119	CP025008.1	258	100	99.98	1859897	1831403	28495		D
47	Klebsiella pneumoniae strain BIC-1	CP022573.1	258	100	99.98	4542554	4514060	28495		D
48	Klebsiella pneumoniae 30660/NJST258_1	CP006923.1	258	100	99.98	1903200	1874706	28495		D
49	Klebsiella pneumoniae strain KPC2	LR130548.1	258	100	99.98	1860672	1832177	28496		D
50	Klebsiella pneumoniae strain KP30835	CP027697.1	258	100	99.93	3410445	3438922	-28476		D
52	Klebsiella pneumoniae strain 39428	CP056029.1	258	100	99.99	1823299	1793605	29695	IS5-like element ISKpn26 family transposase at 1795564..1796544 (distal to asn1D)	D
53	Klebsiella pneumoniae strain 103-17 chromosome	CP042310.1	1519	100	99.98	4644260	4673956	-29695	IS5-like element ISKpn26 family transposase at 4646261..4647241 (proximal to asn1D). Alleles: 54 3 1 1 1 9 79	D
54	Klebsiella pneumoniae strain 1-16 chromosome	CP042321.1	512	100	99.97	4609511	4639206	-29694	IS5-like element ISKpn26 family transposase (proximal to asn1D)	D
55	Klebsiella pneumoniae strain CAV1596	CP011647.1	258	100	99.99	4682178	4711872	-29693	IS5-like element ISKpn26 family transposase (proximal to asn1D, between the integrase and spnT genes)	D
56	Klebsiella pneumoniae strain 101-17	CP042311.1	1519	100	99.99	4643421	4673115	-29693	IS5-like element ISKpn26 family transposase (proximal to asn1D)	D
57	Klebsiella pneumoniae strain 39427	CP054268.1	258	100	99.99	1901375	1871681	29695	IS5-like element ISKpn26 family transposase at (distal to asn1D)	D
59	Klebsiella pneumoniae strain 41968	CP068618.1	258	100	99.99	1819718	1790024	29695	IS5-like element ISKpn26 family transposase at (distal to asn1D)	D
60	Klebsiella pneumoniae strain 20_GR_12 chromosome	CP027048.1	258	100	99.98	1864639	1834945	29695	IS5-like element ISKpn26 family transposase (proximal to asn1D, in the methyl transferase gene)	D
61	Klebsiella pneumoniae strain 32192	CP010361.1	258	100	99.99	1820093	1790399	29695	IS5-like element ISKpn26 family transposase at (distal to asn1D)	D
62	Klebsiella pneumoniae strain AUSMDU00003562	CP025005.1	258	100	99.98	1864690	1833796	30895	Two IS5-like element ISKpn26 family transposase (proximal to asn1D, in the methyl transferase gene and between spnT and the methyl transferase gene	D
63	Klebsiella pneumoniae subsp. pneumoniae KPR0928	CP008831.1	258	100	99.98	3458509	3488203	-29693	IS5-like element ISKpn26 family transposase (proximal to asn1D)	D
64	Klebsiella pneumoniae strain NU-CRE085	CP061399.1	258	100	99.98	1895352	1865658	29695	IS5-like element ISKpn26 family transposase (proximal to asn1D)	D
65	Klebsiella pneumoniae strain NU-CRE047	CP025037.1	258	100	99.8	1902440	1872785	29656	IS5-like element ISKpn26 family transposase (proximal to asn1D)	D
66	Klebsiella pneumoniae strain KLP268	CP043047.1	258	100	99.99	203078	233838	-30759	Two IS5-like element: IS5-family and ISKpn26 family transposase (proximal to asn1D, in the methyl transferase gene; and distal, in the hns homolog gene)	D
69	Klebsiella pneumoniae subsp. pneumoniae strain KPNIH32	CP009775.1	258	100	99.98	3573182	3602876	-29693	IS5-like element ISKpn26 family transposase (in the middle, between TraD and the Relaxase genes)	D
58	Klebsiella pneumoniae strain D1	CP043969.1	512	99	99.77	771429	742935	28495	Small insertion at 768601..768660 (distal to asn1D)	D
67	Klebsiella pneumoniae strain 33Kpn22	CP069046.1	258	99	100	1905362	1877122	28241	Deletion in the middle of the island. Truncated relaxase	D
70	Klebsiella pneumoniae strain 109-17	CP042309.1	512	99	99.99	4605263	4634869	-29605	Small deletion in the middle of the island. IS5-like element ISKpn26 family transposase (proximal to asn1D, between the integrase and SpnT genes)	D
71	Klebsiella pneumoniae strain 5-16	CP042320.1	512	99	99.99	4579114	4608712	-29597	Small deletion in the middle of the island. IS5-like element ISKpn26 family transposase (proximal to asn1D, between the integrase and SpnT genes)	D
51	Klebsiella pneumoniae strain CR14	CP015392.1	258	98	99.98	1913164	1885178	27987	Located at the end of a GI integrated in the end of a GI integrated in asn1B, the region between asn1B and asn1D is missing	GI
75	Klebsiella pneumoniae strain 46-16 chromosome	CP042318.1	512	98	99.78	4611673	4640782	-29108	Small deletions inthe middle and towards the distal part of the island. IS5-like element ISKpn26 family transposase (proximal to asn1D)	D
73	Klebsiella pneumoniae strain 2N3	CP025541.3	111	89	93.57	3517407	3489225	28183	Integrated at asn1C, with additional genes inside the island.	C
79	Klebsiella pneumoniae strain BA33875	CP035179.1	101	88	93.47	174340	145350	28991	Integrated at asn1A, with additional genes inside the island.	A
80	Klebsiella pneumoniae strain BA33875	CP035179.1	101	88	93.47	3230040	3249436	-19395	Integrated at Phe-tRNA, different integrase	E/I module
85	Klebsiella pneumoniae strain F16KP0075	CP052167.1	11	86	96.28	1933469	1964210	-30740	Integrated at asn1C, with additional genes inside the island. Insertion sequence in the methyltransferase gene	C
86	Klebsiella pneumoniae subsp. pneumoniae 1084	CP003785.1	23	86	96.27	1952453	1922528	29926	Integrated at asn1A, with additional genes inside the island. Alleles: 2 1 1 1 9 4 12	A
87	Klebsiella pneumoniae strain LS355	CP025641.1	1941	86	96.27	2358977	2329037	29941	Integrated at asn1A, with additional genes inside the island. Allele variant of ST23: 2 102 1 1 9 4 12	A
88	Klebsiella pneumoniae strain KP7	CP025088.1	1941	86	96.27	3207864	3237804	-29939	Genome not annotated	A
89	Klebsiella pneumoniae strain ED2	CP016813.1	23	86	96.27	2330947	2301007	29941	Integrated at asn1A, with additional genes inside the island.	A
90	Klebsiella pneumoniae strain P1428	CP017994.1	23	86	96.25	717934	747872	-29937	Integrated at asn1A, with additional genes inside the island.	A
91	Klebsiella quasipneumoniae STW0522-39	AP022412.1	2131	84	95.25	1819951	1787855	32097	Integrated at asn1D, with additional genes inside the island. Alleles: 18 22 26 22 171 20 51	D
68	Klebsiella pneumoniae strain ZZW20	CP058960.1	11	81	97.24	1867735	1896398	-28662	Integrated at asn1C, with additional genes inside the island. asn1D is empty	C
78	Escherichia coli O128:H27 strain 90-9281	CP024243.1	--	79	93.06	4128036	4102958	25079	Genome not annotated. rpoB146
82	Klebsiella pneumoniae strain NU-CRE195	CP061389.1	14	79	97.01	1921888	1951604	-29715	Integrated at asn1C, with additional genes inside the island.	C
83	Klebsiella quasipneumoniae strain WP5-W18-ESBL-06	AP022112.1	NT	79	96.58	2429095	2466224	-37128	Integrated at asn1A, with additional genes inside the island. Allelles: 18 22 309 16 ND 37 593	A
72	Klebsiella pneumoniae strain AR_0148	CP021950.1	11	77	99.4	5170481	5141610	28872	Integrated at asn1B, with additional genes inside the island. asn1D is empty	B
84	Klebsiella grimontii strain RHBSTW-00866	CP055309.1	NT	77	92.95	2246906	2218599	28308	Integrated at asn1B, with additional genes inside the island. rpoB276	B
81	Klebsiella grimontii strain RHBSTW-00165	CP055364.1	NT	76	94.6	4161994	4193173	-31178	Integrated at asn1B, with additional genes inside the island. rpoB276	B
74	Klebsiella pneumoniae isolate INF072-sc-2279995	LR890185.1	133	75	98.62	1837307	1868467	-31159	Integrated at asn1C, with additional genes inside the island.	C
76	Klebsiella pneumoniae strain AR_0049	CP018816.1	11	75	94	4163341	4187544	-24202	A different excision/integration module and different insertion site. The island is between two Ser-tRNAs. asn1D is empty	E/I module
77	Klebsiella pneumoniae strain ATCC BAA-2146	CP006659.2	11	75	94	1993003	1968800	24204	A different excision/integration module and different insertion site. The island is between two Ser-tRNAs. asn1D is empty	E/I module
92	Citrobacter sp. 172116965	CP046673.1	--	75	94.81	1991047	2030022	-38974	Integrated at asn1D?, with additional genes inside the island.
93	Citrobacter sp. 172116965	CP046673.1	--	75	94.81	1989775	1949103	40673	Integrated at asn1C?, with additional genes inside the island. Copy of the island in asn1C. Pseudogenized integrase, relaxase, last gene
94	Klebsiella pneumoniae strain Beach Ranger	CP065453.1	11	75	89.94	746178	774140	-27961	Integrated at asn1B, with additional genes inside the island. Alleles: 3 3 1 1 1 1 4	B
95	Klebsiella pneumoniae strain KPC160132	CP040023.1	11	75	89.92	2023285	1995336	27950	Integrated at asn1B, with additional genes inside the island.	B
96	Klebsiella pneumoniae strain KPC160121	CP040028.1	11	75	89.92	2000209	1972260	27950	Integrated at asn1B, with additional genes inside the island.	B
97	Klebsiella pneumoniae strain KPC160117	CP040033.1	11	75	89.92	1999432	1971483	27950	Integrated at asn1B, with additional genes inside the island.	B
98	Klebsiella pneumoniae strain KPC160125	CP040038.1	11	75	89.92	2343362	2371311	-27948	Integrated at asn1B, with additional genes inside the island.	B
99	Klebsiella pneumoniae strain AR_0079	CP028994.1	11	75	89.92	3902178	3930452	-28273	Integrated at asn1B, with additional genes inside the island.	B
100	Klebsiella pneumoniae strain Ocean Ranger	CP065447.1	11	75	89.92	598252	570294	27959	Integrated at asn1B, with additional genes inside the island.	B
101	Enterobacter sp. FY-07	CP012487.1	--	74	92.11
102	Serratia marcescens strain CAV1761	CP029449.1	--	73	91.49
103	Serratia marcescens strain CAV1492	CP011642.1	--	73	91.49
104	Escherichia coli O6:H16 strain F6699	CP024266.1	--	73	89.89
105	Enterobacter roggenkampii OIPH-N260	AP023447.1	--	73	89.87
106	Klebsiella grimontii strain RHBSTW-00577	CP056701.1	--	72	94.29				Integrated at asn1C, with additional genes inside the island.	C
107	Citrobacter freundii strain RHBSTW-00942	CP056235.1	--	72	90.9
108	Klebsiella pneumoniae strain RIVM_C018500	CP068997.1	45	71	97.06				Integrated at asn1D with additional genes inside the island. Alleles: 2 1 1 6 7 1 12	D
109	Klebsiella pneumoniae strain RIVM_C014073	CP068797.1	45	71	97.06				Integrated at asn1D with additional genes inside the island.	D
110	Klebsiella pneumoniae strain B17KP0069	CP052490.1	15	71	97.01				Integrated at asn1D with additional genes inside the island. Alleles: 1 1 1 1 1 1 1	D
111	Klebsiella pneumoniae strain 6	CP034316.1	NT	71	96.91				Integrated at asn1A with additional genes inside the island. Alleles: 1 ? 2 1 13 1 38	A
112	Klebsiella pneumoniae strain AR_0109	CP032207.1	340	71	96.91				Integrated at asn1B with additional genes inside the island. Alleles: 3 3 1 1 1 1 18	B
113	Klebsiella pneumoniae strain FDAARGOS_1076	CP068139.1	48	71	96.91				Integrated at asn1B with additional genes inside the island. Alleles: 2 5 2 2 7 1 10	B
114	Klebsiella pneumoniae strain FDAARGOS_156	CP014123.1	13	71	96.9				Integrated at asn1B with additional genes inside the island. ISKpn26 downstream the RDF gene Alleles: 2 3 1 1 10 1 19	B
115	Klebsiella pneumoniae isolate INF144-sc-2279979	LR890569.1	111	71	96.9				Genome not annotated. Alleles: 2 1 5 1 17 4 42
116	Klebsiella pneumoniae strain RHBSTW-00128	CP056830.1	45	71	96.88				Integrated at asn1C, with additional genes inside the island.	C
117	Klebsiella pneumoniae strain 2016-1400	CP065034.1	1035	71	96.83				Integrated at asn1C, with additional genes inside the island. Alleles: 4 1 1 26 1 1 4	C
118	Klebsiella pneumoniae strain BS317-1	CP063936.1	1035	71	96.83				Integrated at asn1C, with additional genes inside the island.	C
119	Klebsiella pneumoniae strain C17KP0055	CP052386.1	1035	71	93.27				Integrated at asn1C, with additional genes inside the island. IS5-family transposase in the integrase gene.	C
120	Klebsiella pneumoniae strain S166-1	CP063945.1	NT	71	91.32				Genome not annotated. Alleles: 2 1 ? 1 232 7 13	A
121	Escherichia coli strain RHBSTW-00511	CP055918.1	--	71	89.87
122	Klebsiella pneumoniae strain INF237	CP032833.1	91	71	88.19				Integrated at asn1A, with additional genes inside the island. Alleles: 10 6 1 9 12 4 9	A
123	Enterobacter kobei strain 070	CP050073.1	--	71	89.8
124	Raoultella ornithinolytica strain WLK218	CP038281.1	--	70	93.22				Two islands integrated at asn1B and asn1C	B
125	Raoultella ornithinolytica strain WLK218	CP038281.1	--	70	93.22				Two islands integrated at asn1B and asn1C	C
126	Escherichia coli strain SCU-147	CP054325.1	--	70	97.63

## Sheet: Table_S3
	MLST Allele profile of genomes used for construction of the MST
N°	Strain	Accession	Coverage	Identity	ST (PubMLST)	gapA	infB	mdh	pgi	phoE	rpoB	tonB
85	Klebsiella pneumoniae strain F16KP0075	CP052167.1	86	96.28	11	3	3	1	1	1	1	4
68	Klebsiella pneumoniae strain ZZW20	CP058960.1	81	97.24	11	3	3	1	1	1	1	4
72	Klebsiella pneumoniae strain AR_0148	CP021950.1	77	99.4	11	3	3	1	1	1	1	4
76	Klebsiella pneumoniae strain AR_0049	CP018816.1	75	94	11	3	3	1	1	1	1	4
77	Klebsiella pneumoniae strain ATCC BAA-2146	CP006659.2	75	94	11	3	3	1	1	1	1	4
94	Klebsiella pneumoniae strain Beach Ranger	CP065453.1	75	89.94	11	3	3	1	1	1	1	4
99	Klebsiella pneumoniae strain AR_0079	CP028994.1	75	89.92	11	3	3	1	1	1	1	4
97	Klebsiella pneumoniae strain KPC160117	CP040033.1	75	89.92	11	3	3	1	1	1	1	4
96	Klebsiella pneumoniae strain KPC160121	CP040028.1	75	89.92	11	3	3	1	1	1	1	4
98	Klebsiella pneumoniae strain KPC160125	CP040038.1	75	89.92	11	3	3	1	1	1	1	4
95	Klebsiella pneumoniae strain KPC160132	CP040023.1	75	89.92	11	3	3	1	1	1	1	4
100	Klebsiella pneumoniae strain Ocean Ranger	CP065447.1	75	89.92	11	3	3	1	1	1	1	4
114	Klebsiella pneumoniae strain FDAARGOS_156	CP014123.1	71	96.9	13	2	3	1	1	10	1	19
82	Klebsiella pneumoniae strain NU-CRE195	CP061389.1	79	97.01	14	1	6	1	1	1	1	1
110	Klebsiella pneumoniae strain B17KP0069	CP052490.1	71	97.01	15	1	1	1	1	1	1	1
89	Klebsiella pneumoniae strain ED2	CP016813.1	86	96.27	23	2	1	1	1	9	4	12
86	Klebsiella pneumoniae subsp. pneumoniae 1084	CP003785.1	86	96.27	23	2	1	1	1	9	4	12
90	Klebsiella pneumoniae strain P1428	CP017994.1	86	96.25	23	2	1	1	1	9	4	12
109	Klebsiella pneumoniae strain RIVM_C014073	CP068797.1	71	97.06	45	2	1	1	6	7	1	12
108	Klebsiella pneumoniae strain RIVM_C018500	CP068997.1	71	97.06	45	2	1	1	6	7	1	12
116	Klebsiella pneumoniae strain RHBSTW-00128	CP056830.1	71	96.88	45	2	1	1	6	7	1	12
113	Klebsiella pneumoniae strain FDAARGOS_1076	CP068139.1	71	96.91	48	2	5	2	2	7	1	10
122	Klebsiella pneumoniae strain INF237	CP032833.1	71	88.19	91	10	6	1	9	12	4	9
79	Klebsiella pneumoniae strain BA33875	CP035179.1	88	93.47	101	2	6	1	5	4	1	6
80	Klebsiella pneumoniae strain BA33875	CP035179.1	88	93.47	101	2	6	1	5	4	1	6
73	Klebsiella pneumoniae strain 2N3	CP025541.3	89	93.57	111	2	1	5	1	17	4	42
115	Klebsiella pneumoniae isolate INF144-sc-2279979	LR890569.1	71	96.9	111	2	1	5	1	17	4	42
74	Klebsiella pneumoniae isolate INF072-sc-2279995	LR890185.1	75	98.62	133	12	1	1	2	5	1	36
1	Klebsiella pneumoniae 30684/NJST258_2	CP006918.1	100	100	258	3	3	1	1	1	1	79
37	Klebsiella pneumoniae 500_1420	CP011980.1	100	99.99	258	3	3	1	1	1	1	79
20	Klebsiella pneumoniae DMC1097	CP011976.1	100	99.99	258	3	3	1	1	1	1	79
34	Klebsiella pneumoniae isolate 207M1D0-sc-2013-04-03T11:21:06Z-1606409	LT216436.1	100	99.99	258	3	3	1	1	1	1	79
61	Klebsiella pneumoniae strain 32192	CP010361.1	100	99.99	258	3	3	1	1	1	1	79
21	Klebsiella pneumoniae strain 34618	CP010392.1	100	99.99	258	3	3	1	1	1	1	79
57	Klebsiella pneumoniae strain 39427	CP054268.1	100	99.99	258	3	3	1	1	1	1	79
52	Klebsiella pneumoniae strain 39428	CP056029.1	100	99.99	258	3	3	1	1	1	1	79
59	Klebsiella pneumoniae strain 41968	CP068618.1	100	99.99	258	3	3	1	1	1	1	79
40	Klebsiella pneumoniae strain 42362	CP068614.1	100	99.99	258	3	3	1	1	1	1	79
25	Klebsiella pneumoniae strain 45706	CP068610.1	100	99.99	258	3	3	1	1	1	1	79
41	Klebsiella pneumoniae strain 59493	CP068602.1	100	99.99	258	3	3	1	1	1	1	79
31	Klebsiella pneumoniae strain AR_0047	CP021539.1	100	99.99	258	3	3	1	1	1	1	79
32	Klebsiella pneumoniae strain AR_0098	CP020108.1	100	99.99	258	3	3	1	1	1	1	79
14	Klebsiella pneumoniae strain AR_0112	CP021549.1	100	99.99	258	3	3	1	1	1	1	79
13	Klebsiella pneumoniae strain AR_0113	CP021751.1	100	99.99	258	3	3	1	1	1	1	79
16	Klebsiella pneumoniae strain AR_0115	CP020071.1	100	99.99	258	3	3	1	1	1	1	79
12	Klebsiella pneumoniae strain AR_0120	CP021833.1	100	99.99	258	3	3	1	1	1	1	79
11	Klebsiella pneumoniae strain AR_0125	CP021859.1	100	99.99	258	3	3	1	1	1	1	79
30	Klebsiella pneumoniae strain AR_0129	CP021718.1	100	99.99	258	3	3	1	1	1	1	79
10	Klebsiella pneumoniae strain AR_0361	CP027160.1	100	99.99	258	3	3	1	1	1	1	79
29	Klebsiella pneumoniae strain AR_0363	CP027146.1	100	99.99	258	3	3	1	1	1	1	79
8	Klebsiella pneumoniae strain AR_362	CP030341.1	100	99.99	258	3	3	1	1	1	1	79
15	Klebsiella pneumoniae strain BK13043	CP020837.1	100	99.99	258	3	3	1	1	1	1	79
7	Klebsiella pneumoniae strain BWHC1	CP020498.1	100	99.99	258	3	3	1	1	1	1	79
33	Klebsiella pneumoniae strain CAV1453	CP018356.1	100	99.99	258	3	3	1	1	1	1	79
55	Klebsiella pneumoniae strain CAV1596	CP011647.1	100	99.99	258	3	3	1	1	1	1	79
66	Klebsiella pneumoniae strain KLP268	CP043047.1	100	99.99	258	3	3	1	1	1	1	79
19	Klebsiella pneumoniae strain KPNIH36	CP014647.1	100	99.99	258	3	3	1	1	1	1	79
2	Klebsiella pneumoniae strain MNCRE53	CP018437.1	100	99.99	258	3	3	1	1	1	1	79
4	Klebsiella pneumoniae strain MNCRE69	CP018427.1	100	99.99	258	3	3	1	1	1	1	79
3	Klebsiella pneumoniae strain MNCRE78	CP018428.1	100	99.99	258	3	3	1	1	1	1	79
26	Klebsiella pneumoniae strain NU-CRE193	CP061396.1	100	99.99	258	3	3	1	1	1	1	79
22	Klebsiella pneumoniae subsp. pneumoniae KPNIH1	CP008827.1	100	99.99	258	3	3	1	1	1	1	79
24	Klebsiella pneumoniae subsp. pneumoniae KPNIH10	CP007727.1	100	99.99	258	3	3	1	1	1	1	79
23	Klebsiella pneumoniae subsp. pneumoniae KPNIH24	CP008797.1	100	99.99	258	3	3	1	1	1	1	79
38	Klebsiella pneumoniae subsp. pneumoniae strain KPNIH30	CP009872.1	100	99.99	258	3	3	1	1	1	1	79
39	Klebsiella pneumoniae subsp. pneumoniae strain KPNIH33	CP009771.1	100	99.99	258	3	3	1	1	1	1	79
36	Klebsiella pneumoniae UHKPC07	CP011985.1	100	99.99	258	3	3	1	1	1	1	79
35	Klebsiella pneumoniae UHKPC33	CP011989.1	100	99.99	258	3	3	1	1	1	1	79
48	Klebsiella pneumoniae 30660/NJST258_1	CP006923.1	100	99.98	258	3	3	1	1	1	1	79
45	Klebsiella pneumoniae strain 2_GR_12	CP027053.1	100	99.98	258	3	3	1	1	1	1	79
60	Klebsiella pneumoniae strain 20_GR_12 chromosome	CP027048.1	100	99.98	258	3	3	1	1	1	1	79
62	Klebsiella pneumoniae strain AUSMDU00003562	CP025005.1	100	99.98	258	3	3	1	1	1	1	79
46	Klebsiella pneumoniae strain AUSMDU00008119	CP025008.1	100	99.98	258	3	3	1	1	1	1	79
47	Klebsiella pneumoniae strain BIC-1	CP022573.1	100	99.98	258	3	3	1	1	1	1	79
49	Klebsiella pneumoniae strain KPC2	LR130548.1	100	99.98	258	3	3	1	1	1	1	79
64	Klebsiella pneumoniae strain NU-CRE085	CP061399.1	100	99.98	258	3	3	1	1	1	1	79
63	Klebsiella pneumoniae subsp. pneumoniae KPR0928	CP008831.1	100	99.98	258	3	3	1	1	1	1	79
44	Klebsiella pneumoniae subsp. pneumoniae strain AUSMDU00008079	CP022691.2	100	99.98	258	3	3	1	1	1	1	79
43	Klebsiella pneumoniae subsp. pneumoniae strain KP-8788	CP037928.1	100	99.98	258	3	3	1	1	1	1	79
69	Klebsiella pneumoniae subsp. pneumoniae strain KPNIH32	CP009775.1	100	99.98	258	3	3	1	1	1	1	79
50	Klebsiella pneumoniae strain KP30835	CP027697.1	100	99.93	258	3	3	1	1	1	1	79
65	Klebsiella pneumoniae strain NU-CRE047	CP025037.1	100	99.8	258	3	3	1	1	1	1	79
67	Klebsiella pneumoniae strain 33Kpn22	CP069046.1	99	100	258	3	3	1	1	1	1	79
51	Klebsiella pneumoniae strain CR14	CP015392.1	98	99.98	258	3	3	1	1	1	1	79
112	Klebsiella pneumoniae strain AR_0109	CP032207.1	71	96.91	340	3	3	1	1	1	1	18
18	Klebsiella pneumoniae isolate blood sample 2	CP015822.1	100	99.99	512	54	3	1	1	1	1	79
9	Klebsiella pneumoniae strain AR438	CP029099.1	100	99.99	512	54	3	1	1	1	1	79
28	Klebsiella pneumoniae strain CFSAN054110	CP028180.1	100	99.99	512	54	3	1	1	1	1	79
27	Klebsiella pneumoniae strain NU-CRE213	CP061385.1	100	99.99	512	54	3	1	1	1	1	79
17	Klebsiella pneumoniae subsp. pneumoniae strain KPN_KPC_HUG_07	CP019772.1	100	99.99	512	54	3	1	1	1	1	79
42	Klebsiella pneumoniae subsp. pneumoniae strain LC-1825/18	CP058325.1	100	99.99	512	54	3	1	1	1	1	79
54	Klebsiella pneumoniae strain 1-16 chromosome	CP042321.1	100	99.97	512	54	3	1	1	1	1	79
70	Klebsiella pneumoniae strain 109-17	CP042309.1	99	99.99	512	54	3	1	1	1	1	79
71	Klebsiella pneumoniae strain 5-16	CP042320.1	99	99.99	512	54	3	1	1	1	1	79
58	Klebsiella pneumoniae strain D1	CP043969.1	99	99.77	512	54	3	1	1	1	1	79
75	Klebsiella pneumoniae strain 46-16 chromosome	CP042318.1	98	99.78	512	54	3	1	1	1	1	79
117	Klebsiella pneumoniae strain 2016-1400	CP065034.1	71	96.83	1035	4	1	1	26	1	1	4
118	Klebsiella pneumoniae strain BS317-1	CP063936.1	71	96.83	1035	4	1	1	26	1	1	4
119	Klebsiella pneumoniae strain C17KP0055	CP052386.1	71	93.27	1035	4	1	1	26	1	1	4
56	Klebsiella pneumoniae strain 101-17	CP042311.1	100	99.99	1519	54	3	1	1	1	9	79
53	Klebsiella pneumoniae strain 103-17 chromosome	CP042310.1	100	99.98	1519	54	3	1	1	1	9	79
88	Klebsiella pneumoniae strain KP7	CP025088.1	86	96.27	1941	2	102	1	1	9	4	12
87	Klebsiella pneumoniae strain LS355	CP025641.1	86	96.27	1941	2	102	1	1	9	4	12
91	Klebsiella quasipneumoniae STW0522-39	AP022412.1	84	95.25	2131	18	22	26	22	171	20	51
6	Klebsiella pneumoniae strain R1701	CP039968.1	100	99.99	3795	3	3	1	1	1	222	79
5	Klebsiella pneumoniae strain R1761	CP039974.1	100	99.99	3795	3	3	1	1	1	222	79

## Sheet: Table_S4
Primers and probes used in the study
Primer	Sequence 5'->3'		Length (nt)
For quantification of the copy number o attB and rpoD by qPCR (hydrolisis probe)
attB1-KpRT_Fw	GCCGCTAAGATACGACTCCACAC	primer	23
attB1-KpRT_Rev	TGGATGCGATGCTGAGTTAACG	primer	22
attB1_RT	TTCGAGTCCAGTCAGAGGA	probe	19
rpoD-KpRT_Fw	AGAGCTGCTGACCCGTGAA	primer	19
rpoD-KpRT_Rev	TGATCGCTTCCGGATATTCG	primer	20
rpoD-KpRT_Probe	CGAAATTGACATCGCC	probe	16
For amplification and sequencing of the attB and attP regions of ICEKp258.2
Kpn-2_Fw	GAGGTGACGTTCAAGAGAGACC	primer	22
Kpn-4_Rev	ATCTCACCCGCAAACGGTAG	primer	20
Kpn-4_Fw	GAAAGTGGAAAAGAGGGGCGG	primer	21
Kpn-2_Rev	TCCCTTCGAAGCGGTAAGCC	primer	20
For assembly (Gibson assembly) of the rpoD-attB fragment used in the standard curves
Kpn-1_Fw	GATCGATGGCGGCAAAGAAGG	primer	21
Kpn-3_Rev	AATTGTACTCCTTGCCGGCG	primer	20
Kp-rpoD_Gibson_Fw	ggtgccgcgcggcagccataTGGAGCAAAACCCGCAGTC	primer	39
Kp-rpoD-attB_Gibson_Fw	cgacgattaaCAGCCCCACCCCGGCCAT	primer	28
Kp-attB_Gibson_Rev	agcagccggatcctcgagcaAGCCGTATACCTGCACCACATAGG	primer	44
Kp-rpoD-attB_Gibson_Rev	ggtggggctgTTAATCGTCGAGGAAGCTACG	primer	31
For quantification of selected genes within ICEKp258.2 by qPCR (SYBR)
Kp-int_RT_Fw	TCCTTCAGAACAGTAGCCAAAG	primer	22
Kp-int_RT_Rev	CCGATTACCGGGAAGACATAAG	primer	22
Kp-rdf_RT_Fw	GTTCGGCAAGACGTGGATTTA	primer	21
Kp-rdf_RT_Rev	TCCACTCATCAACTTCGCTTTC	primer	22
Kp-hfp_RT_Fw	CGTGAGGAAGAACAGGCAATA	primer	21
Kp-hfp_RT_Rev	CAGCAGGATCGATACCATCTTC	primer	22
Kp-tcp_RT_Fw	TATATCCGAGGCGTCCTGAA	primer	20
Kp-tcp_RT_Rev	CCCACTTCATCCAATCACTGTA	primer	22
Kp-spnT_RT_Fw	GGTGTGGTCGAGATATGGTTAAA	primer	23
Kp-spnT_RT_Rev	CTCGCCACTAAGAACGGAAA	primer	20
Kp-RM-Res_RT_Fw	CTCGAATCCGGTGAGGTTTATT	primer	22
Kp-RM-REs_RT_Rev	GTTCTCGTTCACTTCCCATCTC	primer	22
